# Supplementary material for: Medication vs. Movement in ADHD: Interaction Between Medication and Physical Activity on Neurocognitive Functioning
Source: Brain Sci. 2025 Oct 15;15(10):1107. doi: 10.3390/brainsci15101107 (PMC12562749; doi:10.3390/brainsci15101107)
Supplement: Supplementary file 1 [file brainsci-15-01107-s001.zip]

Archive with 1 entries (1 files):
- brainsci-3895887-supplementary.pdf
